# Supplementary material for: 3D Hierarchical Polyaniline–Metal Hybrid Nanopillars: Morphological Control and Its Antibacterial Application
Source: Nanomaterials (Basel). 2021 Oct 14;11(10):2716. doi: 10.3390/nano11102716 (PMC8540657; doi:10.3390/nano11102716)
Supplement: Supplementary file 1 [file nanomaterials-11-02716-s001.zip]

Archive with 1 entries (1 files):
- nanomaterials-1396151-supplementary.pdf
